# Supplementary material for: Genetic Diversity and Forensic Utility of X-STR Loci in Punjabi and Kashmiri Populations: Insights into Population Structure and Ancestry
Source: Genes (Basel). 2024 Oct 28;15(11):1384. doi: 10.3390/genes15111384 (PMC11593897; doi:10.3390/genes15111384)
Supplement: Supplementary file 1 [file genes-15-01384-s001.zip]

Archive with 5 entries (5 files):
- Table S1- allele frequencies.xlsx
- Table S2- HWE.xlsx
- Table S3- LE.xlsx
- Table S4- hd, LD among LG1-4 groups.xlsx
- Table S5 Nei's genetic distance.xlsx
