# Supplementary material for: Genetic Diversity and Forensic Utility of X-STR Loci in Punjabi and Kashmiri Populations: Insights into Population Structure and Ancestry
Source: Genes (Basel). 2024 Oct 28;15(11):1384. doi: 10.3390/genes15111384 (PMC11593897; doi:10.3390/genes15111384)
Supplement: Supplementary file 1 [file genes-15-01384-s001.zip › Table S1- allele frequencies.xlsx]

## Sheet: Kashmiri
S Table 1: Allele frequencies of the 12 X-STR loci in Kashmiri population from Pakistan
Allele	DXS10074				Allele	DXS10079				Allele	DXS10101				Allele	DXS10103				Allele	DXS10134				Allele	DXS10135				Allele	DXS10146				Allele	DXS10148				Allele	DXS7132				Allele	DXS7423
	Female	Male	Togather			Female	Male	Togather			Female	Male	Togather			Female	Male	Togather			Female	Male	Togather			Female	Male	Togather			Female	Male	Togather			Female	Male	Togather			Female	Male	Togather			Female	Male	Togather
7		0.0285714	0.0133343		12	0.0125		0.00666625		22	0.0125		0.00666625		8	0.025		0.0133325		28	0.0625		0.0333312		16	0.0125	0.0285714	0.0200005		20	0.0125		0.00666625		14	0.025		0.0133325		10	0.0125		0.00666625		12	0.1375		0.0733288
8	0.0125		0.00666625		14	0.125	0.0285714	0.0799968		25	0.0125		0.00666625		10	0.025		0.0133325		30	0.0875	0.0285714	0.059998		17	0.0625	0.0285714	0.0466655		22	0.0125		0.00666625		16	0.0375		0.0199987		11	0.025		0.0133325		13	0.0125	0.0571429	0.0333348
10	0.025		0.0133325		15	0.025		0.0133325		26	0.025		0.0133325		12	0.125		0.0666625		31	0.0125	0.0285714	0.0200005		18	0.0625		0.0333312		23		0.0285714	0.0133343		18	0.15	0.0857143	0.119998		12	0.15	0.0857143	0.119998		13.2	0.025		0.0133325
12	0.0625		0.0333312		16	0.0875		0.0466637		26.2	0.025		0.0133325		14	0.1375		0.0733288		32	0.125	0.0285714	0.0799968		19	0.0125	0.0285714	0.0200005		24	0.0375		0.0199987		20	0.05		0.026665		13	0.2	0.285714	0.240003		14	0.4	0.457143	0.426669
13	0.0625	0.0571429	0.0599998		17	0.0875	0.0571429	0.0733323		27	0.0125		0.00666625		15	0.025	0.0571429	0.0400011		33	0.1	0.142857	0.120001		19.1	0.0125		0.00666625		25	0.0625	0.0857143	0.0733341		20.2	0.0875		0.0466637		14	0.35	0.371429	0.360001		14.2	0.025		0.0133325
14	0.025		0.0133325		18	0.15	0.0285714	0.0933293		27.2	0.1		0.05333		16	0.2	0.257143	0.226669		34	0.0875	0.114286	0.100001		20	0.075	0.0285714	0.0533318		26	0.2	0.2	0.2		21	0.0125	0.0285714	0.0200005		15	0.1375	0.228571	0.180003		15	0.1875	0.285714	0.233337
15	0.0625	0.0857143	0.0733341		18.2	0.0125		0.00666625		28	0.0875		0.0466637		17	0.0875	0.2	0.140004		35	0.1125	0.114286	0.113333		20.1		0.0285714	0.0133343		27	0.175	0.142857	0.159999		22.1	0.0125	0.0571429	0.0333348		16	0.1125		0.0599963		16	0.15	0.171429	0.160001
15.2	0.0125		0.00666625		19	0.1	0.285714	0.186673		28.2	0.0625	0.0857143	0.0733341		18	0.0375	0.142857	0.0866702		35.3	0.0125		0.00666625		21	0.075	0.0571429	0.0666661		28	0.2125	0.142857	0.179998		23	0.0125		0.00666625		17	0.0125		0.00666625		17	0.025	0.0285714	0.0266668
15.3	0.0125		0.00666625		20	0.175	0.342857	0.253339		29.2	0.1	0.0285714	0.0666643		19	0.225	0.314286	0.26667		36	0.075	0.285714	0.17334		21.2		0.0285714	0.0133343		29	0.1125	0.228571	0.166671		23.1	0.0125	0.0857143	0.0466691		19		0.0285714	0.0133343		18	0.0375		0.0199987
16	0.175	0.171429	0.173333		20.1	0.0125		0.00666625		30	0.0625	0.171429	0.113337		20	0.075	0.0285714	0.0533318		36.2	0.0125		0.00666625		22	0.0875	0.114286	0.100001		30	0.0875	0.0571429	0.0733323		24	0.0375	0.0285714	0.033333
16.2	0.025		0.0133325		21	0.0625	0.0857143	0.0733341		30.2	0.0875	0.114286	0.100001		21	0.0375		0.0199987		37	0.075	0.114286	0.0933346		23	0.0375	0.0857143	0.0600016		31	0.0125	0.0285714	0.0200005		24.1	0.075	0.228571	0.146672
17	0.15	0.142857	0.146666		22	0.125	0.114286	0.12		31	0.1	0.142857	0.120001							37.2	0.025		0.0133325		24	0.1125	0.0857143	0.0999991		32	0.025		0.0133325		24.2	0.075		0.0399975
18	0.175	0.342857	0.253339		23	0.025	0.0571429	0.0400011		31.2	0.0625	0.142857	0.100003							37.3	0.0125	0.0285714	0.0200005		25	0.0375	0.0571429	0.0466673		33		0.0285714	0.0133343		25	0.025		0.0133325
19	0.1375	0.114286	0.126666							32	0.075	0.257143	0.160006							38	0.0625	0.0857143	0.0733341		26	0.1375	0.0857143	0.113332		34	0.025	0.0285714	0.0266668		25.1	0.125	0.114286	0.12
20	0.0625	0.0571429	0.0599998							32.2	0.075	0.0285714	0.0533318							38.2	0.0625		0.0333312		27	0.0375	0.171429	0.100004		39.2		0.0285714	0.0133343		26	0.0375		0.0199987
										33	0.0375		0.0199987							39	0.025	0.0285714	0.0266668		28	0.0625		0.0333312		40.2	0.0125		0.00666625		26.1	0.075	0.0571429	0.0666661
										33.2	0.0125	0.0285714	0.0200005							39.2	0.0125		0.00666625		29	0.025	0.0571429	0.0400011		43.2	0.0125		0.00666625		27		0.0285714	0.0133343
										34	0.0375		0.0199987							40	0.0125		0.00666625		30	0.075	0.0285714	0.0533318							27.1	0.05	0.0571429	0.0533336
										38	0.0125		0.00666625							40.3	0.0125		0.00666625		31	0.05	0.0571429	0.0533336							28	0.0375	0.0571429	0.0466673
																				41	0.0125		0.00666625		33	0.0125		0.00666625							28.1	0.05	0.0857143	0.0666679
																									37	0.0125		0.00666625							29.1	0.0125	0.0285714	0.0200005
																									38		0.0285714	0.0133343							30.1		0.0571429	0.0266686
[truncated: 8 more columns]

## Sheet: Punjabi
S Table 1: Allele frequencies of the 12 X-STR loci in Punjabi population from Pakistan
Allele	DXS10074		Allele	DXS10079		Allele	DXS10101		Allele	DXS10103		Allele	DXS10134		Allele	DXS10135		Allele	DXS10146		Allele	DXS10148		Allele	DXS7132		Allele	DXS7423		Allele	DXS8378		Allele	HPRTB
6	0.0102041		10	0.0102041		19	0.0102041		12	0.0510204		22	0.0102041		18	0.0612245		18	0.0102041		14	0.0204082		10	0.0204082		12	0.153061		7	0.0102041		9	0.0102041
7	0.0102041		12	0.0408163		26.2	0.0714286		14	0.0510204		26	0.0102041		19	0.0306122		22	0.0612245		18	0.0306122		11	0.0306122		13	0.0816327		8	0.0306122		10	0.122449
9	0.0306122		13	0.0102041		27	0.0102041		16	0.265306		28	0.0306122		20	0.0714286		24	0.0102041		19	0.0510204		12	0.234694		14	0.265306		9	0.142857		11	0.0408163
10	0.0102041		14	0.0612245		27.2	0.102041		17	0.153061		31.1	0.0102041		21	0.0510204		25	0.0510204		20	0.0510204		13	0.234694		15	0.122449		10	0.336735		12	0.27551
12	0.0204082		15	0.0204082		28	0.112245		18	0.295918		32	0.0816327		22	0.102041		26	0.163265		20.2	0.0510204		14	0.265306		16	0.214286		11	0.153061		13	0.153061
13	0.0102041		16	0.204082		28.2	0.0816327		19	0.0918367		32.1	0.0102041		23	0.102041		27	0.122449		22	0.0918367		15	0.132653		17	0.0408163		12	0.27551		14	0.234694
14	0.0714286		17	0.0714286		29	0.0408163		20	0.0816327		33	0.0204082		23.2	0.0102041		27.3	0.0102041		22.1	0.0714286		16	0.0510204		18	0.0714286		13	0.0306122		15	0.0306122
15	0.0510204		18	0.204082		29.2	0.0714286		21	0.0102041		33.1	0.0408163		24	0.122449		28	0.22449		23	0.0204082		18	0.0306122		19	0.0306122		14	0.0102041		16	0.0714286
16	0.132653		19	0.102041		30	0.0612245					33.2	0.0102041		25	0.0510204		29	0.0612245		23.1	0.0204082					20	0.0204082		16	0.0102041		17	0.0306122
16.2	0.0102041		20	0.112245		30.2	0.112245					34	0.0918367		26	0.0714286		30	0.0816327		24	0.0918367											18	0.0306122
17	0.122449		21	0.0306122		31	0.0306122					34.2	0.0204082		27	0.112245		31	0.0408163		24.2	0.0510204
18	0.173469		22	0.102041		31.2	0.0612245					35	0.112245		28	0.0816327		31.2	0.0102041		25	0.0102041
19	0.22449		23	0.0306122		32	0.0612245					35.2	0.0102041		29	0.0408163		32	0.0714286		25.1	0.0204082
20	0.112245					32.2	0.0918367					36	0.0714286		30	0.0306122		33	0.0102041		26	0.102041
21	0.0102041					33	0.0306122					36.2	0.0816327		31	0.0204082		34	0.0510204		26.1	0.0510204
						33.2	0.0204082					37	0.0714286		32	0.0306122		35	0.0102041		26.2	0.0102041
						34	0.0204082					37.2	0.0510204		33	0.0102041		44.2	0.0102041		27	0.0204082
						36	0.0102041					37.3	0.0102041								27.1	0.0510204
												38	0.0510204								28	0.0408163
												38.2	0.0816327								28.1	0.0714286
												39	0.0204082								28.2	0.0204082
												39.2	0.102041								29.1	0.0102041
																					29.2	0.0204082
																					30	0.0102041
																					32	0.0102041
