# Supplementary material for: Genetic Diversity and Forensic Utility of X-STR Loci in Punjabi and Kashmiri Populations: Insights into Population Structure and Ancestry
Source: Genes (Basel). 2024 Oct 28;15(11):1384. doi: 10.3390/genes15111384 (PMC11593897; doi:10.3390/genes15111384)
Supplement: Supplementary file 1 [file genes-15-01384-s001.zip › Table S2- HWE.xlsx]

## Sheet: Kashmiri
S Table 2A: Hardy–Weinberg equilibrium tests in the Kashmiri population from AJK, Pakistan. A sequential Bonferroni correction was applied with a threshold p-value of 0.05.
locus	P_value	ranked	p*	HWE?
DXS10146	0.8302	12	0.05	YES
DXS10135	0.6603	11	0.0458333	YES
DXS10074	0.1994	10	0.0416667	YES
DXS8378	0.1358	9	0.0375	YES
DXS7132	0.1249	8	0.0333333	YES
DXS10101	0.0441	7	0.0291667	YES
DXS10079	0.0246	6	0.025	YES
DXS10134	0.0078	5	0.0208333	YES
DXS10103	0.0012	4	0.0166667	YES
DXS7423	0.0003	3	0.0125	YES
HPRTB	0.0003	2	0.00833333	NO
DXS10148	0.0001	1	0.00416667	NO

## Sheet: Punjabi
S Table 2B: Hardy–Weinberg equilibrium tests in the Punjabi population from Punjab, Pakistan. A sequential Bonferroni correction was applied with a threshold p-value of 0.05.
locus	P_value	rank	p*	HWE
DXS10074	0.2049	12	0.05	YES
DXS10135	0.0978	11	0.0458333	YES
DXS10146	0.0692	10	0.0416667	YES
DXS7423	0.0479	9	0.0375	YES
DXS10101	0.0437	8	0.0333333	YES
DXS7132	0.0041	7	0.0291667	YES
DXS10148	0.0006	6	0.025	YES
DXS8378	0.0003	5	0.0208333	YES
HPRTB	0.0003	4	0.0166667	YES
DXS10079	0.0001	3	0.0125	NO
DXS10103	0.0001	2	0.00833333	NO
DXS10134	0.0001	1	0.00416667	NO
