# Supplementary material for: Genetic Diversity and Forensic Utility of X-STR Loci in Punjabi and Kashmiri Populations: Insights into Population Structure and Ancestry
Source: Genes (Basel). 2024 Oct 28;15(11):1384. doi: 10.3390/genes15111384 (PMC11593897; doi:10.3390/genes15111384)
Supplement: Supplementary file 1 [file genes-15-01384-s001.zip › Table S3- LE.xlsx]

## Sheet: Kashimiri
S Table 3A: Linkage disequilibrium tests in the Kashmiri population from AJK, Pakistan. A sequential Bonferroni correction was applied with a threshold p-value of 0.05.
loci 1	loci 2	p-value	ranking	p*	LE?
DXS10079	DXS7132	0.990978	132	0.05	Yes
DXS7132	DXS10079	0.990978	131	0.05	Yes
DXS10079	DXS10148	0.979958	130	0.049444	Yes
DXS10148	DXS10079	0.979958	129	0.049444	Yes
DXS10134	DXS10135	0.949822	128	0.0479235	Yes
DXS10135	DXS10134	0.949822	127	0.0479235	Yes
DXS8378	HPRTB	0.944194	126	0.0476395	Yes
HPRTB	DXS8378	0.944194	125	0.0476395	Yes
DXS10135	DXS7423	0.938566	124	0.0473555	Yes
DXS7423	DXS10135	0.938566	123	0.0473555	Yes
DXS10079	DXS10103	0.927474	122	0.0467959	Yes
DXS10103	DXS10079	0.927474	121	0.0467959	Yes
DXS10101	DXS8378	0.910234	120	0.045926	Yes
DXS8378	DXS10101	0.910234	119	0.045926	Yes
DXS10134	DXS10146	0.893296	118	0.0450714	Yes
DXS10146	DXS10134	0.893296	117	0.0450714	Yes
DXS10148	DXS7423	0.88805	116	0.0448067	Yes
DXS7423	DXS10148	0.88805	115	0.0448067	Yes
DXS10103	DXS7132	0.875268	114	0.0441618	Yes
DXS7132	DXS10103	0.875268	113	0.0441618	Yes
DXS10101	DXS10135	0.859838	112	0.0433833	Yes
DXS10135	DXS10101	0.859838	111	0.0433833	Yes
DXS10148	DXS8378	0.849716	110	0.0428726	Yes
DXS8378	DXS10148	0.849716	109	0.0428726	Yes
DXS10103	DXS10134	0.846608	108	0.0427158	Yes
DXS10134	DXS10103	0.846608	107	0.0427158	Yes
DXS10074	DXS10103	0.844548	106	0.0426118	Yes
DXS10103	DXS10074	0.844548	105	0.0426118	Yes
DXS10079	DXS10101	0.82453	104	0.0416018	Yes
DXS10101	DXS10079	0.82453	103	0.0416018	Yes
DXS10079	DXS10146	0.823426	102	0.0415461	Yes
DXS10146	DXS10079	0.823426	101	0.0415461	Yes
DXS10135	DXS7132	0.813822	100	0.0410616	Yes
DXS7132	DXS10135	0.813822	99	0.0410616	Yes
DXS10079	DXS10135	0.811324	98	0.0409355	Yes
DXS10135	DXS10079	0.811324	97	0.0409355	Yes
DXS10074	DXS10146	0.805388	96	0.040636	Yes
DXS10146	DXS10074	0.805388	95	0.040636	Yes
DXS10146	DXS8378	0.80052	94	0.0403904	Yes
DXS8378	DXS10146	0.80052	93	0.0403904	Yes
DXS10103	DXS8378	0.75479	92	0.0380831	Yes
DXS8378	DXS10103	0.75479	91	0.0380831	Yes
DXS10134	DXS10148	0.73218	90	0.0369423	Yes
DXS10148	DXS10134	0.73218	89	0.0369423	Yes
DXS10074	DXS7132	0.718764	88	0.0362654	Yes
DXS7132	DXS10074	0.718764	87	0.0362654	Yes
DXS10146	DXS10148	0.710366	86	0.0358417	Yes
DXS10148	DXS10146	0.710366	85	0.0358417	Yes
DXS10101	DXS7423	0.686068	84	0.0346157	Yes
DXS7423	DXS10101	0.686068	83	0.0346157	Yes
DXS10074	DXS10101	0.671066	82	0.0338588	Yes
DXS10101	DXS10074	0.671066	81	0.0338588	Yes
DXS7423	DXS8378	0.66968	80	0.0337888	Yes
DXS8378	DXS7423	0.66968	79	0.0337888	Yes
DXS7132	DXS7423	0.662928	78	0.0334482	Yes
DXS7423	DXS7132	0.662928	77	0.0334482	Yes
DXS10079	DXS10134	0.652024	76	0.032898	Yes
DXS10134	DXS10079	0.652024	75	0.032898	Yes
DXS10134	HPRTB	0.59905	74	0.0302252	Yes
HPRTB	DXS10134	0.59905	73	0.0302252	Yes
DXS10079	HPRTB	0.598922	72	0.0302187	Yes
HPRTB	DXS10079	0.598922	71	0.0302187	Yes
DXS10135	DXS8378	0.56709	70	0.0286126	Yes
DXS8378	DXS10135	0.56709	69	0.0286126	Yes
DXS10074	DXS10079	0.561016	68	0.0283062	Yes
DXS10079	DXS10074	0.561016	67	0.0283062	Yes
DXS10135	DXS10146	0.548932	66	0.0276965	Yes
DXS10146	DXS10135	0.548932	65	0.0276965	Yes
DXS10101	DXS10148	0.503594	64	0.0254089	Yes
DXS10148	DXS10101	0.503594	63	0.0254089	Yes
DXS10134	DXS7132	0.469846	62	0.0237062	Yes
DXS7132	DXS10134	0.469846	61	0.0237062	Yes
DXS10074	DXS10135	0.469502	60	0.0236888	Yes
DXS10135	DXS10074	0.469502	59	0.0236888	Yes
DXS10103	DXS7423	0.463288	58	0.0233753	Yes
DXS7423	DXS10103	0.463288	57	0.0233753	Yes
DXS10103	DXS10146	0.444366	56	0.0224206	Yes
DXS10146	DXS10103	0.444366	55	0.0224206	Yes
DXS7423	HPRTB	0.433642	54	0.0218795	Yes
HPRTB	DXS7423	0.433642	53	0.0218795	Yes
DXS7132	HPRTB	0.421734	52	0.0212787	Yes
HPRTB	DXS7132	0.421734	51	0.0212787	Yes
DXS10101	DXS10146	0.415948	50	0.0209867	Yes
DXS10146	DXS10101	0.415948	49	0.0209867	Yes
DXS10079	DXS7423	0.398798	48	0.0201214	Yes
DXS7423	DXS10079	0.398798	47	0.0201214	Yes
DXS10134	DXS8378	0.394206	46	0.0198897	Yes
DXS8378	DXS10134	0.394206	45	0.0198897	Yes
DXS10135	HPRTB	0.35635	44	0.0179797	Yes
HPRTB	DXS10135	0.35635	43	0.0179797	Yes
DXS10074	DXS10134	0.353976	42	0.0178599	Yes
DXS10134	DXS10074	0.353976	41	0.0178599	Yes
DXS10101	DXS10134	0.342942	40	0.0173032	Yes
DXS10134	DXS10101	0.342942	39	0.0173032	Yes
DXS10146	HPRTB	0.33725	38	0.017016	Yes
HPRTB	DXS10146	0.33725	37	0.017016	Yes
DXS10074	DXS10148	0.335954	36	0.0169506	Yes
DXS10148	DXS10074	0.335954	35	0.0169506	Yes
DXS10103	HPRTB	0.32201	34	0.0162471	Yes
HPRTB	DXS10103	0.32201	33	0.0162471	Yes
DXS10103	DXS10135	0.319158	32	0.0161032	Yes
DXS10135	DXS10103	0.319158	31	0.0161032	Yes
DXS10101	HPRTB	0.237004	30	0.0119581	Yes
HPRTB	DXS10101	0.237004	29	0.0119581	Yes
DXS10148	DXS7132	0.22847	28	0.0115275	Yes
DXS7132	DXS10148	0.22847	27	0.0115275	Yes
DXS10074	DXS7423	0.225562	26	0.0113808	Yes
DXS7423	DXS10074	0.225562	25	0.0113808	Yes
DXS10103	DXS10148	0.213186	24	0.0107563	Yes
DXS10148	DXS10103	0.213186	23	0.0107563	Yes
DXS10146	DXS7132	0.132728	22	0.00669682	Yes
DXS7132	DXS10146	0.132728	21	0.00669682	Yes
DXS10148	HPRTB	0.128536	20	0.00648531	Yes
HPRTB	DXS10148	0.128536	19	0.00648531	Yes
DXS10074	HPRTB	0.118938	18	0.00600104	Yes
HPRTB	DXS10074	0.118938	17	0.00600104	Yes
DXS10074	DXS8378	0.075984	16	0.00383379	Yes
DXS8378	DXS10074	0.075984	15	0.00383379	Yes
DXS10134	DXS7423	0.037374	14	0.00188571	Yes
DXS7423	DXS10134	0.037374	13	0.00188571	Yes
DXS10146	DXS7423	0.035378	12	0.001785	Yes
DXS7423	DXS10146	0.035378	11	0.001785	Yes
DXS10101	DXS7132	0.0288	10	0.00145311	Yes
DXS7132	DXS10101	0.0288	9	0.00145311	Yes
DXS10079	DXS8378	0.028322	8	0.00142899	Yes
DXS8378	DXS10079	0.028322	7	0.00142899	Yes
DXS7132	DXS8378	0.022526	6	0.00113655	Yes
DXS8378	DXS7132	0.022526	5	0.00113655	Yes
DXS10101	DXS10103	0.020906	4	0.00105482	Yes
DXS10103	DXS10101	0.020906	3	0.00105482	Yes
DXS10135	DXS10148	0.009422	2	0.000475389	Yes
DXS10148	DXS10135	0.009422	1	0.000475389	Yes

## Sheet: Punjabi
S Table 3A: Linkage disequilibrium tests in the Punjabi population from Punjab Pakistan. A sequential Bonferroni correction was applied with a threshold p-value of 0.05.
Loci 1	Loci 2	p-value	ranking	p*	LE?
DXS10079	DXS7132	0.976548	132	0.05	Yes
DXS7132	DXS10079	0.976548	131	0.05	Yes
DXS7423	HPRTB	0.968986	130	0.0496128	Yes
HPRTB	DXS7423	0.968986	129	0.0496128	Yes
DXS10074	DXS7423	0.950464	128	0.0486645	Yes
DXS7423	DXS10074	0.950464	127	0.0486645	Yes
DXS10103	DXS10135	0.92609	126	0.0474165	Yes
DXS10135	DXS10103	0.92609	125	0.0474165	Yes
DXS10079	DXS10103	0.918698	124	0.047038	Yes
DXS10103	DXS10079	0.918698	123	0.047038	Yes
DXS10074	DXS10079	0.89042	122	0.0455902	Yes
DXS10079	DXS10074	0.89042	121	0.0455902	Yes
DXS10146	DXS8378	0.869544	120	0.0445213	Yes
DXS8378	DXS10146	0.869544	119	0.0445213	Yes
DXS8378	HPRTB	0.856248	118	0.0438405	Yes
HPRTB	DXS8378	0.856248	117	0.0438405	Yes
DXS10101	DXS10103	0.815442	116	0.0417513	Yes
DXS10103	DXS10101	0.815442	115	0.0417513	Yes
DXS10079	DXS8378	0.777124	114	0.0397893	Yes
DXS8378	DXS10079	0.777124	113	0.0397893	Yes
DXS10135	DXS8378	0.760472	112	0.0389367	Yes
DXS8378	DXS10135	0.760472	111	0.0389367	Yes
DXS10134	DXS7423	0.71719	110	0.0367207	Yes
DXS7423	DXS10134	0.71719	109	0.0367207	Yes
DXS10079	DXS7423	0.700416	108	0.0358618	Yes
DXS7423	DXS10079	0.700416	107	0.0358618	Yes
DXS10134	DXS10135	0.69511	106	0.0355902	Yes
DXS10135	DXS10134	0.69511	105	0.0355902	Yes
DXS10146	DXS7423	0.681472	104	0.0348919	Yes
DXS7423	DXS10146	0.681472	103	0.0348919	Yes
DXS10103	DXS10148	0.659302	102	0.0337568	Yes
DXS10148	DXS10103	0.659302	101	0.0337568	Yes
DXS10074	DXS10135	0.652312	100	0.0333989	Yes
DXS10135	DXS10074	0.652312	99	0.0333989	Yes
DXS10074	HPRTB	0.556448	98	0.0284906	Yes
HPRTB	DXS10074	0.556448	97	0.0284906	Yes
DXS10148	DXS7423	0.514504	96	0.026343	Yes
DXS7423	DXS10148	0.514504	95	0.026343	Yes
DXS10103	DXS7132	0.478358	94	0.0244923	Yes
DXS7132	DXS10103	0.478358	93	0.0244923	Yes
DXS10103	DXS10134	0.471446	92	0.0241384	Yes
DXS10134	DXS10103	0.471446	91	0.0241384	Yes
DXS10074	DXS10101	0.470652	90	0.0240977	Yes
DXS10101	DXS10074	0.470652	89	0.0240977	Yes
DXS10101	DXS7423	0.46103	88	0.0236051	Yes
DXS7423	DXS10101	0.46103	87	0.0236051	Yes
DXS10103	DXS7423	0.447532	86	0.022914	Yes
DXS7423	DXS10103	0.447532	85	0.022914	Yes
DXS10074	DXS10148	0.438558	84	0.0224545	Yes
DXS10148	DXS10074	0.438558	83	0.0224545	Yes
DXS7132	DXS7423	0.397002	82	0.0203268	Yes
DXS7423	DXS7132	0.397002	81	0.0203268	Yes
DXS10134	DXS8378	0.380546	80	0.0194842	Yes
DXS8378	DXS10134	0.380546	79	0.0194842	Yes
DXS7132	DXS8378	0.359794	78	0.0184217	Yes
DXS8378	DXS7132	0.359794	77	0.0184217	Yes
DXS10135	DXS7423	0.330796	76	0.016937	Yes
DXS7423	DXS10135	0.330796	75	0.016937	Yes
DXS10074	DXS10103	0.313772	74	0.0160654	Yes
DXS10103	DXS10074	0.313772	73	0.0160654	Yes
DXS10074	DXS10146	0.310782	72	0.0159123	Yes
DXS10146	DXS10074	0.310782	71	0.0159123	Yes
DXS10101	DXS8378	0.29743	70	0.0152286	Yes
DXS8378	DXS10101	0.29743	69	0.0152286	Yes
DXS10103	DXS10146	0.277462	68	0.0142063	Yes
DXS10146	DXS10103	0.277462	67	0.0142063	Yes
DXS7132	HPRTB	0.254278	66	0.0130192	Yes
HPRTB	DXS7132	0.254278	65	0.0130192	Yes
DXS10135	DXS7132	0.2446	64	0.0125237	Yes
DXS7132	DXS10135	0.2446	63	0.0125237	Yes
DXS10134	HPRTB	0.220602	62	0.011295	Yes
HPRTB	DXS10134	0.220602	61	0.011295	Yes
DXS10148	DXS8378	0.217872	60	0.0111552	Yes
DXS8378	DXS10148	0.217872	59	0.0111552	Yes
DXS7423	DXS8378	0.184214	58	0.0094319	Yes
DXS8378	DXS7423	0.184214	57	0.0094319	Yes
DXS10103	DXS8378	0.183166	56	0.00937824	Yes
DXS8378	DXS10103	0.183166	55	0.00937824	Yes
DXS10074	DXS8378	0.171414	54	0.00877653	Yes
DXS8378	DXS10074	0.171414	53	0.00877653	Yes
DXS10101	HPRTB	0.104256	52	0.00533799	Yes
HPRTB	DXS10101	0.104256	51	0.00533799	Yes
DXS10148	DXS7132	0.09908	50	0.00507297	Yes
DXS7132	DXS10148	0.09908	49	0.00507297	Yes
DXS10103	HPRTB	0.063982	48	0.00327593	Yes
HPRTB	DXS10103	0.063982	47	0.00327593	Yes
DXS10074	DXS10134	0.05279	46	0.00270289	Yes
DXS10134	DXS10074	0.05279	45	0.00270289	Yes
DXS10134	DXS7132	0.049926	44	0.00255625	Yes
DXS7132	DXS10134	0.049926	43	0.00255625	Yes
DXS10134	DXS10148	0.044906	42	0.00229922	Yes
DXS10148	DXS10134	0.044906	41	0.00229922	Yes
DXS10079	DXS10146	0.037726	40	0.0019316	Yes
DXS10146	DXS10079	0.037726	39	0.0019316	Yes
DXS10079	DXS10134	0.031452	38	0.00161037	Yes
DXS10134	DXS10079	0.031452	37	0.00161037	Yes
DXS10079	HPRTB	0.025694	36	0.00131555	Yes
HPRTB	DXS10079	0.025694	35	0.00131555	Yes
DXS10135	HPRTB	0.024064	34	0.0012321	Yes
HPRTB	DXS10135	0.024064	33	0.0012321	Yes
DXS10135	DXS10148	0.023938	32	0.00122564	Yes
DXS10148	DXS10135	0.023938	31	0.00122564	Yes
DXS10134	DXS10146	0.016558	30	0.000847782	Yes
DXS10146	DXS10134	0.016558	29	0.000847782	Yes
DXS10148	HPRTB	0.011794	28	0.000603862	Yes
HPRTB	DXS10148	0.011794	27	0.000603862	Yes
DXS10079	DXS10135	0.008818	26	0.000451488	Yes
DXS10135	DXS10079	0.008818	25	0.000451488	Yes
DXS10101	DXS10148	0.008614	24	0.000441043	Yes
DXS10148	DXS10101	0.008614	23	0.000441043	Yes
DXS10101	DXS10135	0.00576	22	0.000294916	Yes
DXS10135	DXS10101	0.00576	21	0.000294916	Yes
DXS10074	DXS7132	0.004664	20	0.0002388	Yes
DXS7132	DXS10074	0.004664	19	0.0002388	Yes
DXS10146	DXS7132	0.002882	18	0.000147561	Yes
DXS7132	DXS10146	0.002882	17	0.000147561	Yes
DXS10079	DXS10101	0.001858	16	9.5131e-05	Yes
DXS10101	DXS10079	0.001858	15	9.5131e-05	Yes
DXS10101	DXS10146	0.0004	14	2.04803e-05	No
DXS10146	DXS10101	0.0004	13	2.04803e-05	No
DXS10146	HPRTB	0.0001	12	5.12008e-06	No
DXS10101	DXS7132	0.0001	11	5.12008e-06	No
DXS10079	DXS10148	0.0001	10	5.12008e-06	No
DXS10146	DXS10148	0.0001	9	5.12008e-06	No
DXS10135	DXS10146	0.0001	8	5.12008e-06	No
DXS10148	DXS10146	0.0001	7	5.12008e-06	No
HPRTB	DXS10146	0.0001	6	5.12008e-06	No
DXS10146	DXS10135	0.0001	5	5.12008e-06	No
DXS10101	DXS10134	0.0001	4	5.12008e-06	No
DXS10134	DXS10101	0.0001	3	5.12008e-06	No
DXS7132	DXS10101	0.0001	2	5.12008e-06	No
DXS10148	DXS10079	0.0001	1	5.12008e-06	No
