# Supplementary material for: Genetic Diversity and Forensic Utility of X-STR Loci in Punjabi and Kashmiri Populations: Insights into Population Structure and Ancestry
Source: Genes (Basel). 2024 Oct 28;15(11):1384. doi: 10.3390/genes15111384 (PMC11593897; doi:10.3390/genes15111384)
Supplement: Supplementary file 1 [file genes-15-01384-s001.zip › Table S5 Nei's genetic distance.xlsx]

## Sheet: Nei's genetic distance
S Table 5: Nei's genetic distance between the Kashmiri and Punjabi population from Pakistan and other previously published populations across worldwide on overlapping X -STR loci
	KashmiriPk	PunjabiPak	TibetPopul	ManchuNrth	NortherHan	GuangdoHan	ShanghaHan	HenannnHan	LiaoKorean	GuadoZhuan	GuangdoYao	FujianShe	KazakChina	MongoChina	EastCoretr	WestCoretr	FilipnoPop	SerbianPop	UAEPopulat
KashmiriPk	0	0.147973	0.118967	0.111907	0.108531	0.116903	0.115593	0.115734	0.120294	0.130277	0.127199	0.10631	0.132049	0.143471	0.0992889	0.106808	0.147329	0.0906637	0.0925893
PunjabiPak	0.147973	0	0.280851	0.266843	0.254781	0.277803	0.277117	0.260822	0.270477	0.290833	0.275891	0.248627	0.278875	0.284677	0.25362	0.265448	0.316282	0.239955	0.249166
TibetPopul	0.118967	0.280851	0	0.0238663	0.0160155	0.0204602	0.0215029	0.0152395	0.0206302	0.0253447	0.0337794	0.0306758	0.0592375	0.0319858	0.0933527	0.0995689	0.0678176	0.0939129	0.0942335
ManchuNrth	0.111907	0.266843	0.0238663	0	0.0112956	0.019068	0.0108062	0.0103411	0.00414899	0.0179457	0.0315484	0.0214459	0.0545982	0.0272002	0.0870068	0.0972226	0.0466105	0.081375	0.0906875
NortherHan	0.108531	0.254781	0.0160155	0.0112956	0	0.0100334	0.00988954	0.00423893	0.00813051	0.0123712	0.0257582	0.0156548	0.0519136	0.0242745	0.0859492	0.094312	0.0525287	0.0823491	0.0907554
GuangdoHan	0.116903	0.277803	0.0204602	0.019068	0.0100334	0	0.0127239	0.0139244	0.0164231	0.0117851	0.024042	0.0205292	0.0568531	0.029503	0.0979408	0.102404	0.0478758	0.093128	0.0894372
ShanghaHan	0.115593	0.277117	0.0215029	0.0108062	0.00988954	0.0127239	0	0.0118197	0.0100636	0.0155959	0.02561	0.0176282	0.0569043	0.0282077	0.0885317	0.0996395	0.0494523	0.0853782	0.088668
HenannnHan	0.115734	0.260822	0.0152395	0.0103411	0.00423893	0.0139244	0.0118197	0	0.00618218	0.012986	0.0302038	0.0158877	0.0558384	0.0223509	0.0930186	0.0993767	0.0581799	0.0888869	0.0980816
LiaoKorean	0.120294	0.270477	0.0206302	0.00414899	0.00813051	0.0164231	0.0100636	0.00618218	0	0.0168085	0.029937	0.0166487	0.0563947	0.0254337	0.0937229	0.103717	0.0483554	0.0885436	0.098662
GuadoZhuan	0.130277	0.290833	0.0253447	0.0179457	0.0123712	0.0117851	0.0155959	0.012986	0.0168085	0	0.0239001	0.0261673	0.0577854	0.0298152	0.0895037	0.0977231	0.0421286	0.0896988	0.0922008
GuangdoYao	0.127199	0.275891	0.0337794	0.0315484	0.0257582	0.024042	0.02561	0.0302038	0.029937	0.0239001	0	0.0344045	0.0691706	0.0432293	0.0923695	0.101072	0.0662189	0.0921423	0.0857572
FujianShe	0.10631	0.248627	0.0306758	0.0214459	0.0156548	0.0205292	0.0176282	0.0158877	0.0166487	0.0261673	0.0344045	0	0.071606	0.0368137	0.0999582	0.10811	0.0588046	0.094806	0.0965508
KazakChina	0.132049	0.278875	0.0592375	0.0545982	0.0519136	0.0568531	0.0569043	0.0558384	0.0563947	0.0577854	0.0691706	0.071606	0	0.0560647	0.0661305	0.0718056	0.0816318	0.0674759	0.0736538
MongoChina	0.143471	0.284677	0.0319858	0.0272002	0.0242745	0.029503	0.0282077	0.0223509	0.0254337	0.0298152	0.0432293	0.0368137	0.0560647	0	0.103073	0.105803	0.0588537	0.0960067	0.113554
EastCoretr	0.0992889	0.25362	0.0933527	0.0870068	0.0859492	0.0979408	0.0885317	0.0930186	0.0937229	0.0895037	0.0923695	0.0999582	0.0661305	0.103073	0	0.0141742	0.109406	0.010888	0.0211568
WestCoretr	0.106808	0.265448	0.0995689	0.0972226	0.094312	0.102404	0.0996395	0.0993767	0.103717	0.0977231	0.101072	0.10811	0.0718056	0.105803	0.0141742	0	0.132821	0.0119883	0.0251024
FilipnoPop	0.147329	0.316282	0.0678176	0.0466105	0.0525287	0.0478758	0.0494523	0.0581799	0.0483554	0.0421286	0.0662189	0.0588046	0.0816318	0.0588537	0.109406	0.132821	0	0.114106	0.114018
SerbianPop	0.0906637	0.239955	0.0939129	0.081375	0.0823491	0.093128	0.0853782	0.0888869	0.0885436	0.0896988	0.0921423	0.094806	0.0674759	0.0960067	0.010888	0.0119883	0.114106	0	0.0247577
UAEPopulat	0.0925893	0.249166	0.0942335	0.0906875	0.0907554	0.0894372	0.088668	0.0980816	0.098662	0.0922008	0.0857572	0.0965508	0.0736538	0.113554	0.0211568	0.0251024	0.114018	0.0247577	0
